# Supplementary material for: Development and validation of the nutrition literacy scale for Chinese gout patients
Source: PLoS One. 2025 Feb 12;20(2):e0318259. doi: 10.1371/journal.pone.0318259 (PMC11819576; doi:10.1371/journal.pone.0318259)
Supplement: S1 File — (XLSX) [file pone.0318259.s001.xlsx]

## Sheet: Sheet1
Age	Gender	Marital status	Way of living	Residence	Education level	A1	A2	A3	A4	B1	B2	B3	B4	B5	B6	B7	B8	C1	C2	C3	C4	D1	D2	D3	D4	D5	E1	E2	E3	E4	E5
32	2	2	1	2	4	4	2	4	3	4	3	2	3	3	2	4	2	3	3	3	3	4	3	3	1	1	4	3	2	2	4
39	1	2	4	2	1	3	2	2	5	3	3	2	3	3	3	3	3	2	2	2	2	3	1	2	1	1	3	3	3	3	3
26	1	1	2	2	4	2	2	1	2	2	2	2	2	2	2	2	2	2	3	2	2	2	2	2	2	2	2	2	2	2	1
27	2	2	4	1	1	3	2	2	3	3	1	2	3	3	2	3	3	2	2	2	2	2	2	2	3	1	1	2	4	2	2
28	1	2	3	2	2	2	1	1	2	2	1	1	2	2	1	2	2	1	2	2	2	2	2	2	1	1	2	2	2	2	2
29	1	2	1	2	1	4	3	3	4	4	1	2	4	4	2	4	4	2	2	2	2	4	2	4	4	2	1	3	2	2	3
30	1	2	1	1	4	4	3	2	4	4	2	3	4	3	2	3	4	3	3	3	3	4	3	4	3	1	3	3	4	3	4
31	2	2	1	2	1	4	3	3	4	4	2	2	4	4	1	4	4	2	2	2	2	4	2	4	3	2	4	4	4	3	3
32	1	2	2	2	1	2	3	3	2	2	2	2	2	3	3	3	2	2	2	2	2	2	1	2	1	2	2	1	1	2	2
33	1	2	2	2	1	3	3	3	1	3	2	3	3	3	3	3	3	2	2	2	2	3	2	2	2	2	2	2	2	2	2
34	1	3	2	1	4	3	3	4	3	3	2	3	4	2	2	3	2	2	3	3	3	3	2	3	3	3	2	2	4	2	4
35	2	2	1	2	4	3	3	4	2	3	1	3	4	3	4	4	3	2	2	2	2	4	5	5	3	3	5	3	5	4	5
40	2	2	1	1	2	4	5	4	5	2	2	1	3	3	3	2	3	2	2	2	2	4	5	4	5	3	5	4	5	4	4
37	1	3	2	1	2	3	4	1	3	4	4	3	4	3	4	3	4	2	3	3	3	2	2	2	1	1	3	1	4	3	4
38	2	4	2	2	1	4	2	4	2	4	2	1	2	4	4	4	2	2	2	2	2	2	1	3	2	2	2	2	2	2	2
45	2	2	1	1	3	3	3	3	3	4	4	4	3	4	4	4	3	3	3	3	3	4	5	3	2	5	3	4	5	4	3
40	1	2	1	2	4	4	3	2	3	3	3	4	3	3	4	4	4	2	2	2	2	3	2	4	3	2	3	4	4	3	4
41	2	2	2	2	2	3	2	3	2	2	4	3	3	1	4	2	3	3	3	3	3	3	2	2	3	2	3	3	4	3	2
42	2	1	2	1	4	3	3	4	3	3	2	3	3	4	4	2	2	2	2	2	2	3	2	2	2	2	2	3	4	4	2
43	2	2	2	1	3	4	4	3	4	2	1	1	2	2	2	2	1	3	3	3	3	3	2	2	2	1	2	3	4	4	4
44	2	2	1	2	4	4	4	3	4	4	4	4	4	3	4	4	3	2	2	2	2	4	4	4	4	4	4	3	4	4	4
45	1	2	1	1	3	3	2	3	2	3	1	2	3	3	3	3	2	3	3	3	3	2	3	2	1	1	2	4	4	3	3
43	2	2	1	2	2	4	4	3	4	3	2	2	3	3	4	3	1	3	3	3	3	2	2	3	1	1	3	3	1	2	3
47	1	2	1	1	4	3	4	2	3	3	1	4	3	4	3	4	3	1	1	1	1	4	3	4	3	4	4	3	3	4	3
48	2	2	1	1	2	2	2	2	2	5	3	4	5	4	4	3	4	1	1	1	1	4	4	4	5	4	3	4	4	4	5
49	1	2	1	1	4	2	2	3	2	2	2	2	3	2	2	1	3	2	2	2	2	2	2	2	3	2	1	2	2	2	1
50	2	1	1	1	4	4	4	4	4	1	1	2	4	4	4	1	4	2	2	2	2	2	2	1	1	2	1	2	2	2	2
51	1	2	1	2	4	4	2	1	3	1	2	4	2	3	1	2	4	2	2	2	2	3	2	2	1	1	3	2	2	1	1
52	2	4	3	1	1	5	5	4	5	4	4	5	5	4	5	4	3	3	3	3	3	5	3	4	4	3	5	4	5	5	5
53	2	2	1	1	4	2	2	2	2	4	2	2	4	2	4	4	1	3	3	3	3	3	2	2	2	3	1	4	4	4	3
54	2	2	1	1	2	4	3	3	4	3	3	4	3	1	1	4	2	2	2	2	2	2	1	3	2	2	1	1	3	4	2
55	2	2	1	1	3	3	3	1	3	2	2	3	3	1	4	4	2	2	2	2	2	4	2	5	4	3	1	1	1	2	2
56	1	1	3	1	3	3	3	3	3	4	3	3	3	2	3	3	2	2	2	2	2	2	2	3	2	3	2	2	2	2	2
57	2	2	1	2	3	3	2	3	3	3	3	3	3	3	2	3	3	2	2	2	2	4	3	4	4	4	3	4	4	3	2
58	1	2	1	2	2	4	4	2	4	4	2	3	4	3	4	4	1	2	2	2	2	3	3	3	3	3	3	3	3	4	3
59	1	2	1	2	1	2	3	2	2	2	2	2	2	2	2	3	2	3	3	3	3	2	3	2	2	3	1	2	2	2	2
60	2	2	2	2	4	4	3	3	3	4	2	3	4	3	3	2	3	2	2	2	2	4	3	4	3	3	3	4	3	4	3
61	1	2	1	1	3	3	4	4	4	3	4	3	4	4	4	3	4	3	3	3	3	3	3	4	4	3	1	3	3	2	3
26	2	4	3	2	1	3	3	3	2	3	3	2	2	2	3	3	3	2	2	2	2	3	3	4	2	3	2	2	3	2	4
25	1	2	1	1	4	4	3	5	2	4	3	4	2	4	2	5	4	3	3	3	3	4	1	5	1	4	4	1	4	4	2
25	2	2	4	1	1	3	2	3	2	4	4	3	4	4	4	4	4	3	3	3	3	3	4	3	3	2	3	2	4	2	3
43	2	2	1	1	1	2	1	3	1	1	2	2	1	1	4	2	4	3	3	3	3	3	2	4	3	2	3	1	4	2	3
44	2	2	4	1	3	4	2	4	1	3	3	4	1	3	1	3	2	2	2	2	2	2	3	1	3	1	2	2	4	2	4
45	2	4	2	1	1	3	3	2	3	3	4	2	3	3	3	2	3	2	2	2	2	3	2	3	3	3	4	1	1	3	3
46	2	2	4	1	3	4	5	4	5	4	5	4	5	4	5	4	2	2	2	2	2	4	4	3	4	2	4	5	4	2	3
47	1	4	2	2	1	3	3	2	4	4	4	4	5	4	5	3	4	2	2	2	2	5	1	4	2	1	4	3	4	3	3
48	1	2	1	1	1	2	2	2	2	1	2	2	2	2	2	2	3	2	2	2	2	2	2	3	1	1	1	1	1	2	1
49	1	4	2	2	1	2	3	2	4	1	1	1	1	1	1	1	1	2	2	2	2	2	2	2	1	1	1	1	2	2	1
50	1	3	3	1	4	3	2	4	2	4	3	3	2	3	2	4	3	2	2	2	2	3	3	4	1	3	2	2	3	2	2
51	1	2	1	1	4	3	2	2	3	3	3	2	4	1	2	3	3	2	2	2	3	2	1	4	2	1	3	4	3	4	2
30	1	3	2	1	4	2	3	4	3	2	2	4	3	2	4	3	3	2	2	2	2	3	3	2	3	2	3	4	2	3	3
31	2	2	4	1	2	2	3	2	3	2	3	3	3	2	3	1	3	2	2	2	2	2	3	4	3	2	2	5	3	3	1
32	1	2	4	1	2	3	4	5	4	3	4	5	4	2	5	4	4	2	2	2	2	4	4	5	3	5	4	5	5	4	4
33	2	2	1	1	1	4	3	3	4	3	3	4	3	3	3	4	3	3	3	3	3	3	4	3	3	2	3	4	4	4	2
34	2	2	1	1	2	3	4	3	3	4	2	2	3	3	4	4	3	3	3	3	3	4	3	4	4	3	3	4	4	3	4
35	2	2	1	2	2	4	3	3	4	4	4	3	3	4	3	4	3	3	3	3	3	4	3	3	4	4	2	2	1	1	3
36	1	4	2	2	1	4	4	3	4	4	3	4	3	4	4	3	4	2	2	2	2	3	4	2	3	1	3	1	4	3	4
37	2	3	3	1	2	4	4	3	4	4	3	4	3	4	3	4	3	3	2	2	2	5	4	4	5	5	2	4	3	4	2
38	2	2	1	1	3	4	5	3	5	4	2	4	3	4	3	4	3	2	2	2	3	3	3	4	4	2	2	4	2	3	3
39	2	2	3	1	2	1	3	2	2	3	1	3	2	2	3	3	3	2	2	2	2	2	1	2	2	3	2	1	3	3	3
40	2	2	3	2	1	2	3	3	4	3	3	1	3	1	3	3	3	3	3	3	3	2	2	3	2	3	2	2	3	1	2
23	1	2	3	2	2	2	3	1	2	2	3	2	2	2	3	2	2	2	2	2	2	2	3	2	2	1	2	1	2	2	2
24	2	2	4	1	2	4	4	4	4	3	1	3	2	2	3	4	2	2	2	2	3	2	3	1	1	1	4	5	5	4	4
25	2	2	1	2	3	4	3	3	4	4	4	3	4	3	4	3	4	2	2	2	2	3	4	3	4	4	3	3	4	3	4
26	1	2	4	1	3	2	2	2	2	2	2	1	2	1	2	2	2	2	2	2	2	2	2	2	1	2	2	1	2	2	1
27	2	2	4	1	3	5	5	3	5	5	5	5	5	4	5	3	5	2	2	2	2	4	4	3	5	4	2	4	4	5	4
28	1	3	2	2	1	4	4	4	4	4	4	3	4	4	4	4	4	3	3	3	3	3	3	3	3	1	4	3	4	4	3
29	2	3	3	1	3	5	5	5	5	5	5	5	5	5	5	5	4	2	2	2	2	4	4	5	5	3	4	2	5	5	4
30	2	2	4	1	2	2	2	1	2	2	1	2	3	1	2	2	2	3	3	3	3	2	2	3	2	2	3	2	3	3	2
31	1	2	1	2	2	4	2	4	4	4	4	4	4	4	4	4	3	3	3	3	3	2	1	3	2	3	4	3	4	3	2
32	1	3	2	2	1	4	4	4	4	4	4	3	4	4	4	4	4	2	2	2	2	3	3	4	4	3	3	3	3	4	3
33	2	2	4	1	2	3	3	4	3	4	3	1	4	3	4	4	4	2	2	2	2	4	2	4	3	3	5	3	5	5	4
35	2	2	3	1	1	4	4	4	4	4	4	4	4	4	4	4	4	2	2	2	2	3	3	3	3	2	4	3	4	4	3
35	1	2	1	1	4	5	5	5	5	5	4	4	5	4	5	5	5	2	2	2	2	4	4	5	4	3	5	3	5	5	4
43	1	2	1	2	1	4	5	4	4	4	3	4	5	4	5	4	4	2	2	2	2	2	2	2	3	1	4	4	4	5	3
44	2	2	4	1	3	4	4	2	4	4	2	4	3	4	4	4	3	2	2	2	2	2	2	2	2	1	3	3	4	3	4
46	2	3	3	1	4	2	4	2	3	3	2	3	3	3	3	3	3	2	2	2	2	2	2	4	3	2	4	2	2	4	2
43	2	2	1	2	4	4	3	3	2	3	4	3	2	2	3	4	3	3	3	3	3	4	2	1	3	3	1	3	3	2	3
43	1	2	1	2	3	4	3	3	4	5	4	4	4	4	4	3	4	2	3	2	3	1	2	1	1	3	3	3	4	4	4
32	1	1	1	1	1	3	3	3	4	4	3	3	3	4	4	2	4	2	2	2	2	5	3	5	4	5	3	1	3	3	4
33	1	2	1	1	4	1	2	1	1	1	3	1	1	1	3	2	2	3	3	3	3	3	2	2	2	2	2	1	2	2	2
34	2	2	4	1	3	3	4	3	4	3	2	4	3	2	3	3	3	3	3	3	3	4	3	1	3	3	3	2	4	3	2
35	1	2	1	2	3	2	4	4	3	5	3	4	5	5	3	4	4	2	2	2	2	5	3	4	3	3	4	3	2	4	2
36	2	3	2	1	4	2	4	3	3	3	1	1	3	4	3	3	4	2	2	2	2	2	2	1	1	1	1	3	3	2	3
37	2	2	1	2	1	4	3	3	3	3	3	3	3	3	4	3	3	2	2	2	2	3	2	3	3	4	3	3	4	3	3
38	1	2	2	2	3	3	3	3	4	1	1	3	4	4	4	4	3	2	2	2	2	2	1	3	2	1	1	1	1	1	1
39	1	2	1	1	4	1	1	1	3	3	3	1	1	1	1	2	3	3	3	3	3	3	2	3	3	3	1	2	3	2	1
40	2	2	4	1	3	2	3	2	3	3	3	3	3	4	3	4	4	2	2	2	2	3	4	3	3	2	4	4	4	3	4
41	1	2	1	2	1	3	3	3	3	3	3	3	3	3	3	3	3	3	3	3	3	4	2	4	4	2	5	4	5	4	2
42	1	2	4	1	2	3	4	4	3	4	4	2	3	4	3	4	4	2	2	2	2	4	4	3	4	4	4	2	3	3	4
43	2	2	4	1	1	3	3	2	3	4	4	3	4	4	3	4	4	2	2	2	2	4	4	4	3	4	4	4	4	4	3
32	2	3	3	1	1	5	4	2	5	5	3	4	3	3	5	4	4	3	3	3	3	3	2	4	3	2	3	4	3	5	4
39	2	2	1	2	2	2	1	2	2	1	1	1	2	1	1	3	2	3	3	3	3	2	3	2	3	1	2	1	3	2	3
26	2	2	4	2	3	3	3	1	4	4	3	3	3	3	4	3	3	2	2	2	2	4	3	4	4	3	5	5	5	5	5
27	2	2	4	1	2	2	2	2	3	3	3	3	3	3	2	2	2	2	2	2	2	3	3	3	3	1	1	1	3	3	3
28	1	2	1	2	1	3	3	3	4	3	2	2	3	1	3	3	2	3	3	3	3	4	4	4	3	3	5	4	5	5	4
29	1	4	2	2	2	1	1	1	4	3	3	3	2	3	2	3	3	3	3	3	3	2	2	1	1	1	5	4	4	5	5
30	2	2	4	1	1	2	1	1	2	4	4	4	4	4	4	4	4	3	3	3	3	3	3	3	2	3	2	2	3	2	3
31	1	2	1	2	1	3	4	3	3	3	3	4	3	3	3	4	3	3	3	3	3	3	3	1	3	3	1	3	1	2	2
32	1	2	4	1	1	4	3	4	3	4	3	3	4	1	5	3	4	3	3	3	2	4	2	4	3	4	3	3	2	2	2
33	2	2	1	1	3	3	2	1	2	2	3	2	3	2	2	2	3	3	3	3	3	2	2	2	1	3	1	1	1	3	2
34	1	2	1	2	1	3	2	1	3	4	3	3	2	2	3	4	4	3	3	3	3	3	1	3	3	2	4	2	4	4	3
35	2	2	4	1	3	4	4	3	5	2	3	1	2	1	3	2	2	3	3	3	3	3	2	3	2	1	2	1	1	1	2
40	2	2	1	2	1	3	3	2	3	4	4	3	4	2	4	3	4	2	2	2	2	3	3	2	3	2	4	4	3	4	4
32	1	2	1	2	1	3	2	1	3	2	2	3	2	2	2	2	3	2	2	3	2	3	2	2	2	3	4	2	3	3	3
38	1	2	1	2	2	3	4	3	3	4	5	4	5	4	5	4	3	3	3	3	3	4	3	1	1	3	1	4	3	3	3
45	1	4	2	2	1	4	3	4	3	2	2	2	2	2	5	4	3	3	3	3	3	3	4	3	3	3	4	5	4	4	5
40	1	3	2	2	1	3	1	3	1	1	1	3	1	1	4	2	3	3	3	3	3	3	2	3	3	3	3	3	4	4	5
41	2	2	4	1	2	2	2	1	2	1	2	2	1	2	3	2	2	2	2	2	2	2	2	1	1	1	2	1	2	2	1
42	1	3	3	1	1	3	2	3	2	2	2	3	2	2	4	3	2	2	2	2	2	2	3	2	2	1	3	4	4	3	4
33	2	4	2	2	1	4	2	3	2	1	2	3	1	2	4	3	2	2	2	2	3	2	3	2	2	2	1	3	3	2	1
34	1	3	2	2	1	3	4	1	3	2	2	2	3	4	2	3	3	2	2	2	2	3	2	1	4	3	2	3	3	4	3
45	1	4	2	2	1	2	3	3	3	2	3	2	3	2	2	3	3	2	2	2	2	2	2	2	3	2	2	1	3	2	2
43	1	2	1	2	1	2	3	2	3	3	3	3	3	3	4	3	3	2	2	2	2	2	2	4	1	1	1	1	1	2	1
47	2	2	1	2	1	4	3	3	4	3	1	3	3	4	3	4	3	2	2	2	2	2	2	2	2	2	2	2	2	2	1
36	1	2	1	1	2	4	1	3	1	4	3	4	2	2	5	3	3	3	3	3	3	2	3	3	3	2	2	3	2	3	4
49	2	2	4	1	1	5	4	4	5	4	2	5	4	4	5	4	5	2	2	2	2	4	5	4	4	3	3	2	4	3	4
37	2	2	3	1	2	4	3	3	4	1	1	2	1	2	1	2	2	2	2	2	2	2	2	2	1	1	2	2	2	2	2
51	1	2	1	1	1	4	3	3	4	3	3	3	3	3	4	3	4	3	3	3	3	3	4	3	3	2	1	1	3	4	2
52	2	2	1	1	1	1	2	1	2	1	1	1	2	1	1	2	1	2	2	2	2	2	2	2	1	2	2	1	2	2	1
53	2	2	4	1	1	3	4	2	2	2	4	3	2	2	3	4	2	2	2	3	2	3	4	4	3	4	3	2	4	3	2
54	1	2	1	1	1	2	2	2	2	3	3	2	3	2	2	3	3	3	3	3	3	3	3	2	3	3	2	3	3	2	2
55	2	2	1	2	1	3	4	3	3	4	3	3	3	3	4	4	4	3	3	3	3	4	3	3	3	2	1	3	1	2	2
56	2	2	1	2	3	2	3	2	3	2	2	2	2	2	2	2	2	2	3	2	3	2	1	2	1	2	1	2	2	2	2
57	2	2	1	2	1	1	2	2	1	1	2	1	2	2	1	2	1	2	2	2	2	2	2	2	1	2	3	4	4	3	4
58	2	2	1	1	1	3	4	2	3	3	3	4	3	3	2	3	3	2	2	2	2	3	4	3	3	4	3	4	3	2	3
59	2	1	2	2	4	5	4	4	4	5	4	4	5	4	5	4	5	3	2	2	2	4	5	4	4	4	4	4	4	4	4
60	2	2	4	1	1	3	3	2	3	3	1	2	1	2	3	3	1	2	2	2	3	3	1	3	3	3	3	1	3	3	2
61	1	2	1	2	2	3	4	3	3	4	3	3	4	5	5	4	4	2	2	2	2	1	2	2	1	2	4	4	4	5	4
26	2	2	1	2	1	4	3	3	2	4	5	4	4	4	5	5	4	3	2	3	2	4	4	4	4	3	1	4	1	3	4
25	1	2	1	1	3	2	3	3	2	3	2	2	1	3	2	3	2	2	2	2	2	3	3	3	3	2	1	1	2	2	2
25	1	2	1	1	4	4	5	5	5	4	4	3	4	5	2	3	5	2	2	2	2	5	5	5	5	5	3	3	2	2	2
43	2	2	3	1	3	1	3	4	3	4	1	2	3	3	3	2	3	2	2	2	2	4	3	4	1	4	4	4	2	3	3
44	1	2	1	2	4	3	2	2	2	2	2	5	2	2	2	2	3	2	2	2	2	3	2	2	1	1	3	1	1	2	3
45	2	2	4	1	2	4	4	2	4	3	2	3	3	4	4	4	3	3	3	3	3	4	3	5	4	5	5	4	5	5	3
46	2	2	1	1	3	1	2	2	2	1	3	3	3	3	3	3	3	3	3	3	3	3	2	1	1	1	4	4	3	4	4
47	2	2	1	2	1	5	4	3	4	3	1	3	4	5	4	2	2	3	3	3	3	3	2	3	2	2	1	4	5	5	3
48	1	2	1	1	3	4	4	3	4	4	2	1	4	3	4	3	1	3	3	3	2	3	2	3	3	3	3	2	3	2	1
49	2	3	2	1	3	1	2	1	2	2	2	3	3	2	2	3	2	3	3	3	3	2	1	1	1	2	2	3	3	2	1
50	1	2	2	1	2	4	3	3	2	2	3	4	2	1	1	2	2	3	3	3	3	2	1	2	2	3	3	3	4	4	4
51	2	2	1	1	3	3	4	3	1	2	3	2	4	3	3	4	3	3	3	3	3	4	4	3	3	3	2	3	4	4	3
30	2	2	4	2	2	2	4	5	5	1	1	1	2	1	1	2	2	1	1	1	1	1	1	1	1	1	1	1	1	1	1
31	2	2	4	1	3	4	2	4	4	3	3	4	3	3	3	2	3	3	3	3	3	4	3	4	3	4	3	4	3	4	3
32	1	2	1	1	4	4	5	4	2	3	2	2	3	3	4	3	4	2	2	2	2	2	1	1	3	3	1	1	1	2	3
33	1	3	2	2	2	3	3	2	3	2	2	3	2	1	1	2	2	2	2	2	2	1	1	1	1	1	2	4	4	4	3
34	1	2	1	1	4	3	1	3	1	1	3	1	3	1	4	3	2	2	2	2	2	3	1	4	2	3	3	3	2	3	3
35	2	2	1	2	1	4	2	5	4	3	2	4	5	5	4	3	4	2	2	2	2	4	4	4	3	2	5	1	1	3	3
36	2	2	3	1	2	3	3	3	2	3	3	3	3	3	3	4	3	2	2	2	2	3	3	3	3	3	3	3	3	3	3
37	2	2	4	1	3	5	4	5	4	4	4	3	3	3	3	3	3	2	2	2	2	3	3	3	3	2	3	3	3	3	3
38	1	2	1	1	4	4	5	4	5	4	1	2	2	4	2	4	2	2	2	2	2	5	4	4	4	5	3	3	3	2	2
39	2	2	1	2	1	2	2	1	3	4	2	2	2	2	2	3	2	2	2	2	2	2	2	1	3	1	1	2	1	2	3
40	1	2	1	2	1	1	2	2	3	2	1	2	1	2	2	3	2	3	2	2	2	2	2	2	3	2	2	4	3	3	3
23	2	2	3	1	3	3	3	3	4	3	3	2	3	3	3	4	3	2	2	2	2	4	3	4	5	4	3	5	3	4	5
24	2	4	2	2	1	2	3	3	4	3	1	3	2	3	3	4	3	3	3	3	3	3	2	3	4	2	2	4	2	3	3
25	2	2	1	1	4	1	4	1	4	3	2	3	2	3	3	4	3	2	2	2	2	3	1	3	3	2	2	4	2	3	4
26	1	3	2	1	3	2	4	3	3	2	2	2	2	2	2	1	2	2	3	3	3	4	3	4	5	4	3	5	3	4	5
27	2	4	2	2	1	3	4	4	5	4	3	4	3	4	4	5	1	3	3	3	3	4	3	4	5	4	3	4	3	3	3
28	2	2	1	1	2	2	3	3	4	2	1	2	2	2	2	2	2	2	2	2	2	4	2	3	4	3	1	2	2	2	2
29	2	2	4	1	2	2	3	3	4	4	4	5	5	5	4	5	1	2	2	2	2	2	1	2	2	2	3	4	3	3	3
30	2	2	1	2	1	1	1	1	1	2	1	2	1	2	2	3	2	3	3	3	3	2	4	4	3	2	1	4	2	3	4
31	2	2	3	1	2	2	3	3	4	3	1	3	2	3	3	3	3	3	3	3	3	2	3	2	1	2	1	4	1	3	4
32	1	2	1	2	3	4	3	3	4	3	2	1	3	2	3	1	2	3	3	3	3	4	3	4	4	4	4	3	4	4	3
33	2	2	1	1	3	1	1	2	1	1	1	1	1	1	2	1	2	2	2	2	2	2	1	1	1	1	1	1	1	2	1
35	2	2	4	1	2	4	3	3	4	4	3	3	4	4	3	3	4	3	3	3	3	4	3	3	3	1	1	1	1	3	2
35	1	2	1	1	4	2	1	1	2	1	2	1	2	1	1	2	1	3	3	3	3	3	2	2	3	2	2	1	2	3	2
43	1	2	1	1	4	2	2	2	2	3	2	2	2	1	3	2	2	2	2	2	2	3	2	2	3	1	1	2	2	3	1
44	2	2	1	2	3	3	4	3	4	3	2	2	3	4	3	4	3	2	2	2	2	4	5	4	3	1	3	3	4	3	3
46	2	2	1	1	3	2	3	2	2	2	2	3	2	2	3	2	2	2	2	2	2	2	2	2	1	1	1	2	2	2	2
43	1	2	1	2	2	1	2	1	1	2	2	3	3	2	2	3	2	3	3	3	3	1	1	1	1	1	1	1	1	2	1
43	2	2	4	1	4	3	4	3	3	2	1	3	4	3	4	3	2	2	2	2	2	3	2	3	1	2	1	1	1	3	2
32	2	2	1	1	1	3	3	3	2	3	3	2	3	2	4	3	3	3	2	2	2	3	3	3	3	3	1	1	1	3	1
33	2	2	4	1	3	2	4	2	2	2	2	2	2	2	3	1	1	2	2	2	2	2	2	2	1	2	1	1	1	2	2
34	2	2	4	1	4	3	4	3	4	1	3	2	3	3	1	2	3	2	2	2	2	4	3	4	3	2	4	3	4	3	3
35	1	2	2	1	3	3	3	4	3	3	3	3	2	3	2	3	3	3	3	3	3	2	2	4	2	2	1	1	2	2	1
36	2	2	1	2	4	2	4	1	2	2	2	3	2	1	3	2	2	2	2	2	2	2	3	1	3	4	1	1	3	2	4
37	1	2	1	2	1	2	3	2	2	2	1	3	3	2	3	2	3	2	2	2	2	3	2	3	1	2	4	2	1	2	2
38	1	2	1	2	1	1	3	1	3	2	3	3	2	5	2	3	3	2	2	2	2	2	3	2	1	1	3	1	3	2	2
39	2	2	1	2	3	4	3	4	4	2	3	4	4	2	4	3	2	3	3	3	3	4	4	5	1	4	5	3	3	5	4
40	2	2	4	1	4	4	3	3	3	2	4	3	3	2	4	3	4	2	2	2	2	4	3	4	3	4	2	3	3	4	3
41	1	2	4	2	3	2	4	2	3	4	1	1	2	2	4	4	1	2	3	3	3	3	2	4	2	3	2	3	4	4	3
42	1	2	4	1	3	5	4	5	5	3	3	3	3	2	3	3	3	2	2	2	2	5	5	5	4	3	5	5	4	5	4
43	1	2	1	2	1	3	4	1	3	3	4	3	4	2	3	4	3	3	3	3	3	3	4	4	3	4	1	1	1	1	2
32	1	2	1	2	1	3	4	4	4	3	4	2	3	3	3	4	3	2	2	2	2	4	4	4	4	4	2	2	2	2	2
33	2	3	2	2	1	2	3	2	3	2	2	2	3	2	3	3	2	3	3	3	2	3	1	4	4	3	1	2	2	3	3
34	2	2	1	1	4	5	4	3	3	5	4	3	4	4	5	2	4	3	2	3	3	3	2	4	3	3	4	4	3	4	5
35	1	2	1	1	2	3	4	3	3	1	4	3	4	3	4	4	3	2	2	2	2	3	2	3	4	3	2	3	2	3	3
36	2	2	4	1	4	2	4	3	3	3	3	3	3	3	3	3	3	2	2	2	2	2	3	3	1	3	3	3	4	2	1
37	2	2	1	2	1	2	2	1	2	2	1	2	2	2	2	2	1	3	3	3	3	4	2	2	2	1	1	1	2	2	2
38	2	2	1	2	2	5	4	3	5	3	4	3	4	2	3	4	2	2	2	2	2	5	3	5	5	5	3	5	5	4	3
39	2	4	2	2	3	3	4	4	3	3	2	3	3	3	3	3	3	2	2	2	2	3	2	3	2	2	2	2	2	2	3
40	2	2	1	2	2	3	3	3	3	2	2	3	3	3	3	4	3	2	2	2	2	2	1	2	1	1	1	2	2	2	3
41	1	3	2	1	3	4	4	3	4	4	2	4	4	4	4	4	3	2	2	2	2	4	3	3	3	2	2	1	4	4	4
42	2	4	3	2	1	3	3	1	3	3	2	3	3	3	3	3	3	2	2	2	2	2	1	3	1	3	3	1	3	3	2
43	1	2	1	1	4	4	4	4	4	4	4	4	4	4	4	4	4	3	3	3	3	4	1	3	2	1	3	3	3	4	4
44	1	2	4	1	3	4	3	4	4	3	3	3	3	3	3	3	3	2	2	2	2	2	1	3	2	2	3	2	3	3	3
45	1	2	4	1	3	2	2	2	2	4	4	5	3	4	4	4	5	2	2	2	2	2	1	2	1	1	3	2	2	2	3
46	1	2	1	2	1	4	3	3	4	2	1	1	2	2	2	3	2	3	3	3	3	3	3	4	3	3	3	5	2	4	2
47	1	2	1	1	3	3	3	3	3	2	2	3	3	3	3	3	1	3	3	3	3	2	2	1	1	1	1	1	1	2	2
48	1	2	1	1	3	2	2	2	2	2	1	3	2	2	2	3	3	1	1	1	2	2	2	2	2	2	2	2	2	2	1
49	2	2	4	1	4	2	1	1	2	2	2	2	2	2	2	2	2	3	3	3	3	5	4	4	5	5	1	2	2	1	2
50	1	4	2	2	2	2	3	3	2	3	4	3	3	4	4	3	3	3	3	3	3	1	1	1	1	1	2	1	1	1	1
51	2	2	4	2	1	3	3	4	2	3	3	2	4	3	3	3	3	3	3	3	3	3	2	1	1	2	2	4	3	4	3
52	2	2	1	1	4	3	4	2	4	4	5	5	3	5	2	5	3	2	2	2	2	1	2	3	1	1	3	3	4	4	4
56	2	2	4	1	3	3	3	1	4	3	3	4	3	4	3	3	3	3	3	3	3	3	4	2	3	3	1	3	3	4	3
54	1	2	1	2	1	4	4	3	2	3	3	3	3	2	3	3	3	2	2	2	2	2	1	3	1	1	2	3	3	4	4
52	2	2	4	1	4	3	3	2	3	3	3	3	3	3	3	3	3	3	3	3	3	2	2	2	2	2	3	3	3	3	2
56	2	2	4	2	1	1	1	1	1	4	4	5	4	5	4	4	4	2	2	2	2	3	3	3	4	2	4	2	3	4	4
53	2	2	1	1	4	4	4	4	5	4	4	4	5	4	4	4	5	2	2	2	2	4	2	4	3	4	1	5	3	3	4
58	2	3	2	2	2	4	4	4	5	2	2	1	2	1	2	2	1	2	2	2	2	3	2	2	3	3	4	4	2	4	4
59	2	2	1	1	3	3	3	3	3	3	3	2	3	3	3	3	3	3	3	3	3	4	2	4	4	3	5	3	3	4	5
60	1	2	1	2	1	4	2	5	5	3	4	4	3	3	2	4	3	2	2	2	2	5	5	5	4	5	3	1	1	3	2
61	2	2	4	1	4	2	2	3	3	2	3	3	2	2	3	2	3	2	2	2	2	4	4	4	4	3	3	3	2	2	2
62	2	2	1	2	1	3	3	4	4	1	3	1	3	1	5	2	4	3	3	3	3	4	3	4	3	4	1	3	1	2	2
63	1	4	2	2	1	4	3	4	4	3	4	3	4	3	3	3	4	2	2	2	2	4	3	3	2	3	3	4	4	3	4
64	1	2	1	2	1	2	1	2	4	2	1	1	2	2	1	2	1	3	3	3	3	2	1	3	1	1	3	1	4	3	4
45	1	2	1	2	1	3	3	3	3	3	2	3	3	3	3	3	2	2	2	2	2	3	2	3	4	3	1	3	3	2	2
66	2	2	4	1	4	2	2	1	3	2	2	2	3	2	3	2	2	2	2	2	2	4	4	4	4	3	3	1	2	3	2
44	2	2	1	1	4	4	5	4	5	2	4	4	2	4	2	1	4	2	2	2	2	3	3	3	3	2	4	4	4	4	4
68	1	2	3	2	3	3	3	3	3	3	4	2	4	3	4	3	4	1	1	2	1	2	2	5	2	1	1	1	1	2	2
47	2	2	4	1	3	2	4	2	3	2	1	2	2	1	2	1	1	2	2	2	2	2	1	2	1	2	2	1	2	2	3
70	2	2	1	1	4	3	3	3	3	5	4	4	4	3	3	4	5	2	2	2	2	2	2	2	2	2	1	3	2	3	3
36	2	2	4	1	4	2	2	2	2	2	2	4	2	1	2	2	2	3	3	3	3	2	1	2	1	3	4	4	4	4	5
42	1	2	1	2	4	1	1	1	1	1	1	1	1	1	1	1	1	3	3	3	3	3	4	3	3	1	3	3	3	3	3
39	1	3	2	1	2	2	3	4	4	2	1	2	1	2	1	1	2	2	2	2	2	2	3	3	2	3	4	4	4	3	4
46	1	2	1	2	1	4	3	3	2	2	3	2	3	3	2	5	2	2	2	2	2	2	3	3	1	3	2	2	3	2	3
38	2	2	4	1	4	3	3	2	3	3	3	3	3	3	3	3	3	3	3	3	3	2	2	2	1	3	3	3	4	3	3
39	2	2	1	2	1	4	5	4	5	4	5	3	5	4	5	3	4	2	2	2	2	4	5	4	4	4	5	4	4	5	4
40	1	2	1	1	4	4	4	2	3	4	4	4	4	4	4	4	4	2	2	2	2	5	2	4	3	3	4	4	4	4	2
43	1	2	1	2	1	2	5	1	2	2	2	2	2	1	2	2	2	3	3	3	3	2	2	2	2	1	2	1	1	2	1
45	1	3	2	2	1	3	4	4	2	4	4	4	4	4	4	3	4	3	3	3	3	4	4	4	4	3	4	4	4	4	2
43	2	4	2	2	1	1	2	1	1	2	1	2	4	1	2	1	1	2	2	2	2	3	3	4	3	3	3	3	3	2	2
46	2	2	3	1	2	4	3	4	3	4	3	4	4	3	4	3	4	3	3	3	3	2	1	1	1	1	3	3	4	3	4
43	2	2	4	1	4	4	4	4	4	4	5	4	5	4	5	4	5	2	2	2	2	4	4	4	4	3	4	5	4	5	3
46	1	2	1	2	1	4	4	4	4	2	2	1	2	3	2	2	4	2	3	2	2	4	4	4	4	4	4	4	4	4	3
52	2	2	1	1	4	2	4	4	2	4	3	3	4	3	4	4	4	3	3	2	3	3	4	4	4	3	5	4	5	5	5
55	1	3	2	1	1	4	4	4	4	3	4	3	4	4	3	3	4	2	2	2	2	4	5	4	3	4	4	4	4	4	5
49	2	2	4	1	4	3	3	3	3	3	2	2	3	3	4	3	3	2	2	2	2	3	3	3	2	3	1	4	1	3	3
50	2	2	4	1	4	4	3	3	3	3	3	3	3	3	3	3	3	2	2	2	2	3	2	3	4	3	3	3	3	3	3
51	2	2	4	2	1	5	3	2	2	3	3	1	3	2	3	2	3	2	2	2	2	3	2	2	2	3	1	3	4	2	4
52	1	2	1	1	4	3	3	3	3	3	3	3	3	2	2	2	2	2	2	2	2	2	2	2	2	3	3	1	2	2	2
56	2	2	4	2	3	2	3	1	3	4	4	4	4	5	5	4	2	3	3	3	3	3	4	4	3	3	4	4	3	3	3
54	1	2	1	1	4	2	2	2	2	3	1	3	2	2	2	3	3	3	3	3	3	4	3	3	2	4	3	2	4	2	3
53	2	2	1	1	3	3	3	3	4	3	3	2	3	3	3	2	3	2	2	2	2	4	3	4	3	3	1	1	1	2	2
56	2	3	2	1	4	3	3	2	3	3	3	2	3	3	3	3	2	2	2	2	2	4	3	4	3	3	4	5	3	5	3
57	2	2	4	2	1	2	2	1	2	4	2	3	2	4	4	3	4	2	2	2	2	2	4	2	2	1	1	2	2	2	2
32	2	2	1	2	4	4	4	3	4	3	2	3	3	2	3	3	3	2	2	2	2	3	4	4	4	3	3	3	3	2	3
39	1	2	4	2	1	4	3	3	3	3	1	3	3	3	3	3	3	2	2	2	2	3	3	4	4	4	2	3	3	3	3
26	1	1	2	2	4	4	4	4	4	3	2	3	2	3	3	4	3	3	3	3	3	1	1	1	1	1	3	4	4	4	4
27	2	2	4	1	1	3	3	4	4	4	2	4	4	4	4	4	4	2	2	2	2	4	3	3	4	4	4	4	4	3	3
28	1	2	3	2	2	4	5	5	3	5	5	5	5	5	5	4	4	3	2	2	2	5	2	4	5	3	5	5	5	5	5
29	1	2	1	2	1	3	3	3	3	3	3	3	3	2	2	4	2	3	2	3	2	4	4	4	4	4	2	3	3	3	3
30	1	2	1	1	4	4	3	3	3	3	3	3	3	3	3	1	3	2	3	2	3	4	3	4	3	3	4	2	4	2	4
31	2	2	1	2	1	3	3	3	3	3	3	2	3	3	3	3	3	3	2	2	2	4	4	4	4	4	1	2	2	3	4
32	1	2	2	2	1	2	2	2	2	2	2	2	2	2	2	1	2	3	2	2	2	3	3	2	4	2	3	1	3	2	3
33	1	2	2	2	1	4	1	1	2	4	4	4	4	4	4	4	2	3	3	2	3	2	1	2	1	2	1	1	1	1	1
34	1	3	2	1	4	4	4	4	4	4	3	3	3	2	3	3	2	2	3	3	3	4	2	3	3	3	3	4	3	4	3
35	2	2	1	2	4	3	3	3	3	3	1	2	3	2	2	3	3	2	3	2	2	3	1	3	2	2	3	3	3	3	2
40	2	2	1	1	2	4	4	2	4	2	4	4	4	2	4	2	4	2	2	2	3	3	3	3	3	4	3	1	3	3	3
37	1	3	2	1	2	2	2	2	5	4	4	2	4	4	3	4	3	2	2	2	2	3	4	3	3	3	3	4	4	3	3
38	2	4	2	2	1	3	3	3	1	3	3	3	4	3	3	3	3	2	2	2	3	4	3	4	4	5	5	4	5	5	3
45	2	2	1	1	3	4	4	2	4	4	4	4	4	4	4	4	4	3	2	3	2	1	1	1	2	1	4	5	5	4	4
40	1	2	1	2	4	2	2	2	3	3	3	2	3	3	2	2	3	2	2	2	2	3	3	2	3	2	2	2	2	3	2
41	2	2	2	2	2	1	2	2	2	2	2	2	2	2	2	3	4	3	4	2	3	2	2	2	2	1	2	2	4	2	1
42	2	1	2	1	4	2	4	3	3	4	3	3	3	3	3	3	3	3	2	3	3	4	3	5	3	3	3	3	5	4	5
43	2	2	2	1	3	3	3	3	3	3	3	3	3	3	3	2	2	3	1	2	2	2	2	2	1	1	1	1	1	2	2
44	2	2	1	2	4	3	4	3	3	2	1	2	1	2	2	2	5	2	2	2	2	4	5	4	3	3	5	5	4	5	3
45	1	2	1	1	3	3	3	2	3	3	2	3	3	2	3	3	3	3	3	1	2	1	1	1	1	1	1	3	2	2	2
43	2	2	1	2	2	2	2	1	2	3	3	3	3	3	3	3	3	2	3	3	2	2	1	1	1	2	2	2	2	2	2
47	1	2	1	1	4	2	2	1	2	3	4	4	3	3	4	3	4	2	2	2	3	2	1	1	2	3	3	1	3	3	2
48	2	2	1	1	2	3	3	3	3	3	3	3	3	3	3	3	3	2	2	2	2	3	2	3	3	2	3	3	3	3	3
49	1	2	1	1	4	2	2	2	2	2	2	3	2	2	2	2	2	2	4	2	2	2	2	2	2	2	2	4	2	2	3
50	2	1	1	1	4	2	2	2	2	2	2	2	2	2	2	3	2	2	3	2	2	2	2	2	2	1	1	2	2	2	2
51	1	2	1	2	4	1	2	2	1	2	1	2	2	1	1	2	1	2	3	3	2	3	3	3	1	1	1	1	2	2	2
52	2	4	3	1	1	3	3	3	3	3	4	3	3	3	3	3	3	3	2	3	3	3	3	3	3	3	3	3	3	3	3
53	2	2	1	1	4	4	4	4	4	4	4	4	4	4	4	3	4	3	3	2	2	4	5	4	4	1	3	4	4	4	4
54	2	2	1	1	2	2	2	1	2	2	1	2	2	2	2	2	2	3	2	2	2	2	2	3	1	1	1	1	1	2	2
55	2	2	1	1	3	5	5	4	5	5	5	5	5	4	4	5	5	1	2	2	2	5	5	5	4	5	4	5	5	5	4
56	1	1	3	1	3	2	4	2	3	3	3	3	2	3	2	3	3	2	2	3	2	4	5	4	4	2	2	3	2	3	2
57	2	2	1	2	3	2	3	3	3	4	3	5	4	5	4	5	5	1	2	2	2	3	3	3	3	3	2	2	2	3	2
58	1	2	1	2	2	4	5	5	4	5	4	4	5	5	4	5	4	2	2	3	3	5	4	5	4	4	3	4	4	5	5
59	1	2	1	2	1	3	2	3	3	3	3	3	3	3	3	3	3	2	3	2	2	3	3	3	3	3	3	3	4	4	3
60	2	2	2	2	4	3	3	3	2	3	3	3	3	3	3	3	2	2	2	2	2	2	2	2	2	2	3	4	3	3	3
61	1	2	1	1	3	3	4	2	3	3	3	3	3	3	3	3	3	3	3	3	3	2	3	2	2	2	3	4	4	4	3
26	2	4	3	2	1	3	3	2	2	3	3	3	2	3	3	3	3	2	2	2	2	2	2	2	2	2	2	4	4	4	4
25	1	2	1	1	4	3	3	2	2	2	2	2	2	2	2	2	2	1	2	2	2	1	2	2	2	2	2	3	4	3	3
25	2	2	4	1	1	3	3	3	2	2	2	2	2	2	2	2	2	2	2	2	2	2	2	2	2	2	4	3	3	4	4
43	2	2	1	1	1	4	4	2	3	2	2	2	2	2	2	2	2	2	2	2	2	3	3	3	3	3	4	4	4	4	4
44	2	2	4	1	3	3	3	3	3	2	2	2	2	2	2	2	2	2	2	2	2	2	2	2	2	2	3	3	3	3	3
45	2	4	2	1	1	4	4	4	4	2	2	2	2	2	2	2	2	2	2	2	2	2	2	2	2	2	4	4	4	4	4
46	2	2	4	1	3	4	3	3	4	2	2	2	2	2	2	2	2	2	2	2	2	2	2	2	2	2	3	3	4	4	4
47	1	4	2	2	1	4	4	4	4	2	2	2	2	2	2	2	2	3	3	3	3	2	3	3	3	3	4	4	4	4	4
48	1	2	1	1	1	1	1	1	1	2	2	2	2	2	2	2	2	2	3	3	3	2	2	2	2	2	3	3	2	2	2
49	1	4	2	2	1	3	3	3	3	2	2	2	2	2	2	2	2	2	2	2	2	2	2	2	2	2	3	3	3	3	3
50	1	3	3	1	4	3	3	2	2	3	3	3	3	3	2	3	3	3	3	3	3	2	3	3	3	3	4	3	3	3	2
51	1	2	1	1	4	3	3	3	3	2	2	2	2	2	2	2	2	2	2	2	2	2	2	2	2	2	3	3	3	3	3
30	1	3	2	1	4	3	3	2	2	2	2	2	2	2	2	2	2	2	2	2	2	3	3	3	3	3	3	3	3	3	3
31	2	2	4	1	2	4	3	2	4	2	2	2	3	2	2	2	2	2	2	2	2	2	2	2	2	2	3	4	3	3	3
32	1	2	4	1	2	4	4	2	3	2	2	2	2	2	2	2	2	2	2	2	2	3	3	3	3	2	4	4	4	4	4
33	2	2	1	1	1	3	3	2	3	3	3	3	3	3	3	3	3	3	3	3	3	2	2	2	2	2	3	3	3	3	3
34	2	2	1	1	2	2	2	1	2	2	2	2	2	2	2	2	2	3	3	3	3	3	3	3	3	3	2	2	2	1	1
35	2	2	1	2	2	3	3	3	2	2	2	2	2	2	2	2	2	2	2	2	2	2	2	2	2	2	3	3	3	3	3
36	1	4	2	2	1	3	3	3	3	2	2	2	2	2	2	2	2	3	3	3	3	3	3	3	3	3	3	3	3	3	3
37	2	3	3	1	2	3	3	3	3	3	3	2	3	2	3	2	2	3	3	3	3	3	3	3	3	3	3	3	3	3	3
38	2	2	1	1	3	3	3	3	3	2	2	2	2	2	2	2	2	3	3	3	3	1	1	1	1	1	3	3	3	3	3
39	2	2	3	1	2	3	3	2	3	2	2	2	2	2	2	2	2	3	3	3	3	1	1	1	1	1	3	3	3	3	3
40	2	2	3	2	1	3	3	3	2	3	3	3	3	3	3	3	3	3	3	2	3	2	2	2	2	2	3	3	3	4	3
23	1	2	3	2	2	2	2	2	2	2	2	2	2	2	2	2	2	2	2	2	2	2	2	2	2	2	3	3	3	3	3
24	2	2	4	1	2	3	3	2	3	3	3	3	3	3	3	3	3	3	3	3	3	2	2	2	2	2	3	3	3	3	3
25	2	2	1	2	3	4	4	3	4	2	2	2	2	2	2	2	2	2	2	2	2	3	3	3	3	3	4	3	4	4	4
26	1	2	4	1	3	4	4	4	4	3	2	3	2	3	2	2	2	2	2	2	2	3	3	3	3	3	4	4	4	4	4
27	2	2	4	1	3	3	3	3	3	2	2	2	2	2	2	2	2	3	3	3	3	2	2	2	2	2	3	3	3	3	3
28	1	3	2	2	1	3	3	1	1	2	2	2	2	2	2	2	2	2	2	2	2	2	2	2	2	2	1	1	1	1	1
29	2	3	3	1	3	3	3	3	3	3	3	2	3	3	2	3	3	3	2	3	2	2	2	2	2	2	1	1	1	1	1
30	2	2	4	1	2	4	4	4	4	2	2	2	2	2	2	2	2	2	2	2	2	2	2	2	2	2	4	4	4	4	4
31	1	2	1	2	2	4	3	2	3	2	2	2	2	2	2	2	2	2	2	2	2	2	2	2	2	2	3	3	3	4	4
32	1	3	2	2	1	3	3	3	3	3	3	3	3	3	3	3	3	3	3	3	3	3	3	3	3	3	3	3	3	3	3
33	2	2	4	1	2	1	1	1	1	2	2	2	2	2	2	2	2	2	2	2	2	2	2	2	2	2	3	3	3	3	3
35	2	2	3	1	1	3	3	2	3	3	3	3	3	3	3	3	3	3	3	3	3	3	3	3	3	3	3	3	3	3	3
35	1	2	1	1	4	3	4	3	3	2	2	2	2	2	2	2	2	3	3	2	2	2	2	2	2	2	4	4	4	4	4
43	1	2	1	2	1	2	3	3	2	2	2	2	2	2	2	2	2	3	3	3	3	3	3	3	3	3	3	3	3	2	3
44	2	2	4	1	3	3	3	2	3	3	3	3	3	3	3	3	3	2	2	2	2	3	3	3	3	3	3	3	3	3	3
46	2	3	3	1	4	2	3	3	3	2	2	2	2	2	2	2	2	3	3	3	3	3	3	3	3	3	3	3	3	3	3
43	2	2	1	2	4	2	3	2	2	2	2	2	2	2	2	2	2	2	2	2	2	2	2	2	2	2	3	3	3	3	3
43	1	2	1	2	3	3	2	2	3	2	2	2	2	2	2	2	2	2	2	2	2	2	2	2	2	2	3	3	3	3	3
32	1	1	1	1	1	2	3	3	3	2	2	2	2	2	2	2	2	2	2	2	2	2	2	2	2	2	4	4	4	4	3
33	1	2	1	1	4	2	2	1	2	3	3	3	3	3	3	3	3	2	2	2	2	2	2	2	2	2	3	2	3	3	3
34	2	2	4	1	3	2	3	2	2	3	3	3	3	3	3	3	3	2	2	2	2	2	2	2	2	2	3	3	3	3	3
35	1	2	1	2	3	2	3	2	2	3	3	3	3	3	3	3	3	2	2	2	2	2	2	2	2	2	3	3	3	3	3
36	2	3	2	1	4	2	3	2	2	2	3	2	3	2	2	2	2	3	3	3	3	2	2	2	2	2	2	3	3	3	3
37	2	2	1	2	1	3	3	2	1	2	2	2	2	2	2	2	2	2	2	2	2	2	2	2	3	2	4	4	4	4	3
38	1	2	2	2	3	2	3	2	2	2	3	2	2	3	3	3	3	3	2	3	2	2	2	2	2	2	4	4	4	4	3
39	1	2	1	1	4	2	2	2	2	2	2	3	2	2	2	2	2	2	3	2	2	2	2	2	2	2	3	4	4	3	3
40	2	2	4	1	3	3	2	2	2	3	3	3	3	3	3	3	3	3	3	3	3	2	2	2	2	2	3	4	4	4	3
41	1	2	1	2	1	2	2	2	2	3	3	3	3	3	3	3	3	2	2	2	2	3	3	3	3	3	3	4	4	3	3
42	1	2	4	1	2	3	2	3	2	3	3	3	3	3	3	3	3	2	2	2	2	3	3	3	3	3	4	4	4	4	3
43	2	2	4	1	1	2	2	1	1	3	3	3	3	3	3	3	3	3	3	3	3	3	3	3	3	3	4	4	3	3	3
32	2	3	3	1	1	2	1	1	2	2	2	2	2	2	2	2	2	2	2	2	2	2	2	2	2	2	2	3	2	3	2
39	2	2	1	2	2	2	2	2	3	2	2	2	2	2	2	2	2	2	2	2	2	3	2	2	2	2	2	3	3	3	4
26	2	2	4	2	3	3	3	3	3	3	3	3	3	3	3	3	3	3	3	3	3	2	2	2	3	3	3	3	3	3	3
27	2	2	4	1	2	2	2	2	3	2	2	2	2	2	2	2	2	2	2	2	2	2	2	2	2	2	3	4	4	4	2
28	1	2	1	2	1	2	3	2	3	3	3	3	3	3	3	3	3	2	2	2	2	3	3	3	3	3	2	3	3	3	2
29	1	4	2	2	2	2	2	2	2	3	2	2	2	3	2	2	2	2	2	2	2	2	2	2	2	2	3	3	3	3	2
30	2	2	4	1	1	3	3	3	2	2	2	2	2	2	2	2	2	2	2	2	2	2	2	2	3	3	2	3	3	3	3
31	1	2	1	2	1	3	3	2	3	2	2	2	2	2	2	2	2	2	2	2	2	2	2	2	2	2	2	4	4	4	3
32	1	2	4	1	1	2	2	1	2	2	2	3	2	2	2	2	2	2	2	2	2	2	2	2	2	2	2	3	3	3	3
33	2	2	1	1	3	3	3	3	3	2	2	2	2	2	2	2	2	2	2	2	2	2	2	2	2	2	3	4	4	4	3
34	1	2	1	2	1	2	2	2	2	3	3	3	3	3	3	3	3	3	3	3	3	3	3	3	3	3	2	2	2	1	2
35	2	2	4	1	3	4	3	3	3	2	2	2	2	2	2	2	2	2	2	2	2	2	2	2	2	2	4	3	3	3	3
40	2	2	1	2	1	2	2	2	3	3	3	3	3	3	3	3	3	3	3	3	3	3	3	3	3	3	2	3	3	3	2
32	1	2	1	2	1	2	3	2	2	3	3	3	3	3	3	3	3	2	2	2	2	3	3	3	3	3	3	3	3	3	2
38	1	2	1	2	2	2	2	2	2	2	2	2	2	2	2	2	2	2	2	2	2	2	2	2	2	2	2	3	3	3	2
45	1	4	2	2	1	3	3	3	4	3	2	2	2	2	2	3	3	3	3	3	3	2	2	2	2	2	3	3	4	3	3
40	1	3	2	2	1	3	3	2	3	3	2	2	2	2	2	2	2	2	2	2	2	2	2	2	2	2	3	4	3	3	3
41	2	2	4	1	2	3	3	2	3	3	3	3	3	3	3	3	3	2	2	2	2	2	2	2	2	2	3	3	3	4	3
42	1	3	3	1	1	2	2	3	3	2	2	2	2	2	2	2	2	2	3	3	3	2	2	2	2	2	3	3	3	3	3
33	2	4	2	2	1	2	3	2	2	2	2	2	2	2	2	2	2	2	2	2	2	2	2	2	2	2	3	3	3	3	3
34	1	3	2	2	1	3	3	3	3	3	3	3	3	3	3	3	3	3	3	3	3	2	2	2	2	2	3	3	3	3	3
45	1	4	2	2	1	2	3	2	2	2	2	2	3	2	3	2	2	2	2	2	2	3	3	3	3	3	4	3	3	3	3
43	1	2	1	2	1	2	1	2	3	2	2	2	2	2	2	2	2	2	2	2	2	2	3	2	3	2	3	3	2	3	3
47	2	2	1	2	1	3	3	3	3	3	3	3	3	3	3	3	3	2	2	2	2	2	2	2	2	2	3	3	3	3	3
36	1	2	1	1	2	4	4	3	4	2	2	2	2	2	2	2	2	2	2	2	2	3	3	3	3	3	4	4	3	4	3
49	2	2	4	1	1	3	3	3	2	2	3	2	3	2	2	3	3	2	2	2	2	3	3	3	3	3	4	3	3	3	3
37	2	2	3	1	2	2	2	1	2	3	3	3	3	3	3	3	3	3	3	3	3	2	2	2	2	2	3	3	3	3	2
51	1	2	1	1	1	2	2	3	2	2	2	2	2	2	2	2	2	3	3	3	3	2	2	2	2	2	3	2	3	3	3
52	2	2	1	1	1	2	2	2	2	3	3	3	3	3	2	2	2	3	3	3	3	2	2	2	2	2	2	2	2	3	3
53	2	2	4	1	1	3	3	3	3	2	2	2	2	2	2	2	2	1	1	1	1	2	2	2	2	2	3	4	4	4	3
54	1	2	1	1	1	3	3	3	3	2	2	2	2	2	2	2	2	2	2	2	2	3	3	3	3	3	4	3	4	3	3
55	2	2	1	2	1	2	2	3	3	2	2	2	2	2	2	2	2	2	2	2	2	2	2	2	2	2	2	3	4	3	3
56	2	2	1	2	3	2	2	3	2	3	3	3	3	3	3	3	3	2	2	2	2	3	3	3	3	3	4	4	4	3	3
57	2	2	1	2	1	3	3	2	3	2	2	2	2	2	2	2	2	2	2	2	2	2	2	2	2	3	3	3	3	3	3
58	2	2	1	1	1	3	4	3	3	2	2	2	2	3	2	2	2	2	2	2	2	2	2	2	2	2	3	3	4	3	3
59	2	1	2	2	4	2	2	2	1	2	2	2	2	2	2	2	2	2	2	2	2	3	3	3	3	3	2	2	2	1	2
60	2	2	4	1	1	3	3	2	3	3	3	3	3	3	3	3	3	2	2	2	2	3	3	3	3	3	3	4	3	3	3
61	1	2	1	2	2	3	3	3	3	2	2	2	2	2	2	2	2	2	2	2	2	2	2	2	2	2	4	3	4	4	3
26	2	2	1	2	1	3	3	3	3	2	2	2	2	2	2	2	2	2	2	2	2	2	2	2	2	2	4	4	4	3	4
25	1	2	1	1	3	2	2	2	2	2	2	2	2	2	2	2	2	2	2	2	2	3	3	3	3	3	2	2	2	2	2
25	1	2	1	1	4	1	2	1	1	3	3	3	3	2	3	3	3	2	2	2	2	3	3	3	3	3	2	1	2	3	3
43	2	2	3	1	3	3	3	3	3	3	3	3	3	3	3	3	3	3	3	3	3	3	3	3	3	3	3	4	4	3	3
44	1	2	1	2	4	3	3	4	3	2	2	2	2	2	2	2	2	2	2	2	2	3	3	3	3	3	3	3	3	4	3
45	2	2	4	1	2	3	4	3	3	3	3	3	3	3	3	3	3	2	3	2	2	3	3	3	2	2	3	4	4	3	3
46	2	2	1	1	3	3	3	3	3	3	3	3	3	3	3	3	3	2	2	2	2	3	3	3	3	3	4	4	4	3	4
47	2	2	1	2	1	2	3	2	3	2	2	2	2	2	3	2	2	2	2	2	2	3	3	3	3	3	1	1	1	2	2
48	1	2	1	1	3	4	3	4	4	3	3	3	3	3	3	3	3	3	3	3	3	3	3	3	3	3	4	3	3	3	3
49	2	3	2	1	3	2	3	2	2	2	2	2	2	2	2	2	2	3	3	3	3	2	2	2	2	2	2	3	2	2	2
50	1	2	2	1	2	2	3	2	1	3	3	3	2	3	2	2	2	2	2	2	2	2	2	3	2	2	2	1	2	2	3
51	2	2	1	1	3	3	2	3	2	3	3	3	3	3	3	3	3	2	2	2	2	3	3	3	3	3	3	3	3	2	1
30	2	2	4	2	2	3	4	3	2	2	2	2	2	2	2	2	2	2	2	2	2	3	3	3	3	3	3	2	3	3	3
31	2	2	4	1	3	2	3	2	2	3	3	3	3	3	3	3	3	3	3	3	3	3	3	3	3	3	3	3	3	3	3
32	1	2	1	1	4	3	3	2	3	2	2	2	2	2	2	2	2	2	2	2	2	2	2	2	2	2	4	3	4	3	3
33	1	3	2	2	2	2	3	3	4	2	2	2	2	2	2	2	2	3	3	3	3	2	2	2	2	2	3	4	4	3	3
34	1	2	1	1	4	3	3	3	2	2	2	2	2	2	2	2	2	2	2	2	2	2	2	2	3	2	4	4	4	4	4
35	2	2	1	2	1	4	4	4	4	2	2	2	2	2	2	2	2	2	2	2	2	2	2	2	2	2	4	4	4	4	4
36	2	2	3	1	2	4	4	4	4	2	2	2	2	2	2	2	2	2	2	2	2	2	2	2	2	2	4	4	4	4	4
37	2	2	4	1	3	3	3	3	3	2	2	2	2	2	2	2	2	2	2	2	2	2	2	2	2	2	4	4	4	4	3
38	1	2	1	1	4	4	3	3	3	2	2	2	2	2	2	2	2	2	2	2	2	2	2	2	2	2	3	4	3	3	3
39	2	2	1	2	1	2	3	3	2	3	3	3	3	3	3	3	3	3	3	3	3	3	3	3	3	3	3	2	2	3	3
40	1	2	1	2	1	3	4	3	3	2	2	2	2	2	2	2	2	2	2	2	2	2	2	2	2	2	4	4	4	4	3
23	2	2	3	1	3	3	2	3	3	2	2	2	2	2	2	2	2	3	2	2	2	2	2	2	2	2	3	3	4	3	3
24	2	4	2	2	1	2	2	1	2	3	3	3	3	3	3	3	3	3	3	3	3	3	3	3	3	2	4	4	4	3	4
25	2	2	1	1	4	2	3	2	3	3	3	3	3	3	3	3	3	3	3	3	3	2	2	2	2	2	3	3	4	3	3
26	1	3	2	1	3	4	4	3	4	3	2	2	3	2	3	3	3	2	2	2	2	2	2	3	2	2	3	3	4	4	3
27	2	4	2	2	1	2	3	2	3	2	2	2	2	2	2	2	2	2	2	2	2	3	3	3	3	2	3	4	3	3	3
28	2	2	1	1	2	3	2	3	3	3	3	3	3	3	3	3	3	3	3	3	3	3	3	3	3	3	3	3	3	3	2
29	2	2	4	1	2	4	3	3	3	2	2	2	2	2	2	2	2	3	3	3	3	2	3	2	3	2	3	3	4	3	3
30	2	2	1	2	1	3	2	2	2	3	3	3	3	3	3	3	3	2	2	2	2	2	2	2	2	2	2	2	2	2	2
31	2	2	3	1	2	4	3	4	4	2	2	2	2	2	2	2	2	1	1	1	1	2	2	2	2	2	3	4	4	3	3
32	1	2	1	2	3	3	3	3	3	2	2	2	2	2	2	2	2	3	2	2	2	3	2	2	2	2	3	3	3	3	3
33	2	2	1	1	3	4	3	3	3	3	3	3	3	3	3	3	3	3	3	3	3	2	2	2	3	2	3	4	3	3	3
35	2	2	4	1	2	3	2	2	2	2	2	2	2	2	2	2	2	2	2	2	2	2	2	2	2	2	2	3	2	2	3
35	1	2	1	1	4	3	3	2	3	3	3	3	3	3	3	3	3	3	3	3	3	3	2	3	2	3	3	4	3	3	3
43	1	2	1	1	4	4	3	3	3	2	2	2	2	2	2	2	2	3	3	3	3	2	2	2	2	2	3	4	4	4	4
44	2	2	1	2	3	3	3	4	3	3	3	3	3	3	3	3	3	2	2	2	2	2	2	2	2	2	3	3	4	3	3
46	2	2	1	1	3	2	3	3	3	2	2	2	2	2	2	2	2	2	2	2	2	2	2	2	2	2	3	3	3	3	3
43	1	2	1	2	2	2	3	3	2	3	3	2	3	2	3	3	3	2	2	2	2	2	2	2	2	2	3	3	3	4	3
43	2	2	4	1	4	3	4	3	3	3	3	3	3	3	3	3	3	3	3	3	3	3	3	3	3	3	3	3	4	3	3
32	2	2	1	1	1	3	3	4	3	2	2	2	2	2	2	2	2	2	2	2	2	3	3	3	3	3	3	3	3	4	3
33	2	2	4	1	3	3	4	3	4	3	3	3	3	3	3	3	3	2	2	2	2	3	3	3	3	3	3	4	4	3	3
34	2	2	4	1	4	3	3	4	4	3	3	3	3	3	3	3	3	3	3	3	3	3	3	3	2	2	3	4	3	4	3
35	1	2	2	1	3	3	2	3	3	3	3	3	3	3	3	3	3	3	3	3	3	3	3	3	3	3	3	3	3	2	3
36	2	2	1	2	4	4	4	4	3	3	3	3	3	3	3	3	3	3	3	3	3	3	3	3	3	3	4	3	3	4	4
37	1	2	1	2	1	4	4	3	3	2	2	2	2	2	2	2	2	3	3	3	3	3	3	3	3	3	4	3	3	3	4
38	1	2	1	2	1	3	2	3	3	2	1	1	1	1	1	1	1	2	2	2	2	1	1	1	1	1	3	3	3	3	2
39	2	2	1	2	3	4	4	3	4	3	2	2	2	3	2	2	2	3	3	3	3	3	3	3	3	3	3	4	4	4	3
40	2	2	4	1	4	3	3	4	3	2	2	2	2	2	2	2	2	3	3	3	3	2	2	2	2	2	4	3	3	3	4
41	1	2	4	2	3	2	2	2	1	2	2	2	2	2	2	2	2	2	2	2	2	2	2	2	2	2	2	2	2	3	2
42	1	2	4	1	3	4	3	3	3	2	2	2	2	2	2	2	2	2	2	2	2	2	2	2	2	2	3	3	3	3	3
43	1	2	1	2	1	2	2	2	2	2	2	2	2	2	2	2	2	3	3	3	3	2	2	2	2	2	3	3	3	4	3
32	1	2	1	2	1	2	3	2	2	2	2	2	2	2	2	2	2	2	2	2	2	2	2	2	2	2	3	3	3	4	4
33	2	3	2	2	1	3	3	4	4	2	2	2	2	2	2	2	2	3	3	3	3	2	2	2	2	2	3	3	3	4	3
34	2	2	1	1	4	4	4	3	3	2	2	2	2	2	3	2	2	2	2	2	2	2	2	2	2	2	3	4	4	4	3
35	1	2	1	1	2	2	2	2	2	2	2	2	2	2	2	2	2	2	2	2	2	2	2	2	2	2	3	3	3	4	3
36	2	2	4	1	4	2	3	2	2	2	2	2	2	2	2	2	2	3	3	3	3	3	2	2	2	3	3	3	3	4	4
37	2	2	1	2	1	3	3	4	4	2	2	2	2	2	2	2	2	2	2	2	2	2	2	2	2	2	3	3	3	4	3
38	2	2	1	2	2	4	4	3	3	2	3	2	2	2	2	3	3	3	3	3	3	3	3	3	3	3	3	4	4	4	3
39	2	4	2	2	3	3	3	3	2	2	2	2	2	2	2	2	2	2	2	2	2	2	2	2	2	2	4	4	4	4	4
40	2	2	1	2	2	4	4	4	4	2	1	2	2	1	1	1	1	2	2	2	2	2	3	3	3	3	4	4	4	4	4
41	1	3	2	1	3	4	4	4	4	3	3	3	3	3	3	3	3	2	3	3	3	3	3	3	3	3	4	4	4	4	4
42	2	4	3	2	1	3	3	3	3	2	2	2	2	2	2	2	2	2	2	2	2	2	2	2	2	2	4	4	4	4	3
43	1	2	1	1	4	4	3	3	3	2	2	2	2	2	2	2	2	2	2	2	2	2	2	2	2	2	3	4	3	3	3
44	1	2	4	1	3	3	3	3	2	2	2	2	2	2	2	2	2	2	2	2	2	3	3	3	3	3	4	4	4	4	4
45	1	2	4	1	3	4	4	4	4	3	3	3	3	3	3	3	3	3	3	3	3	3	3	3	3	3	4	4	4	4	4
46	1	2	1	2	1	3	3	3	3	3	2	2	2	2	2	2	2	2	2	2	2	3	3	3	3	3	4	4	4	4	4
47	1	2	1	1	3	3	3	3	3	2	3	2	2	3	2	2	2	2	2	2	2	2	2	2	2	2	4	4	4	4	3
48	1	2	1	1	3	4	3	3	3	2	2	2	2	2	2	2	2	2	2	2	2	3	3	3	3	2	3	4	3	3	3
49	2	2	4	1	4	4	4	4	4	3	3	3	3	3	3	3	3	2	2	2	2	3	3	3	3	3	4	4	4	4	4
50	1	4	2	2	2	4	4	4	4	2	2	2	2	2	2	2	2	2	2	2	2	2	2	2	2	2	4	4	4	4	4
51	2	2	4	2	1	3	3	3	3	2	2	2	2	2	2	2	2	2	2	2	2	2	2	2	2	2	4	4	4	4	3
52	2	2	1	1	4	4	3	3	3	3	2	3	3	2	2	2	2	2	2	2	2	2	2	2	2	2	3	4	3	3	3
56	2	2	4	1	3	2	3	3	2	2	2	2	2	2	2	2	2	2	2	2	2	3	3	3	3	2	3	2	2	3	3
54	1	2	1	2	1	3	4	3	3	3	3	2	3	3	3	2	2	2	2	2	2	2	2	2	2	2	4	4	4	4	3
52	2	2	4	1	4	3	2	3	3	3	3	3	3	3	3	3	3	2	2	2	2	3	2	2	2	3	3	3	4	3	3
56	2	2	4	2	1	2	2	1	2	2	2	2	2	2	2	2	2	3	2	2	2	2	2	2	2	2	4	4	4	3	4
53	2	2	1	1	4	3	2	3	3	2	2	2	2	2	2	2	2	2	2	2	2	2	2	2	2	2	3	3	4	4	3
58	2	3	2	2	2	3	3	3	2	2	2	2	2	2	2	2	2	2	2	2	2	3	3	3	3	3	3	4	3	3	3
59	2	2	1	1	3	3	4	2	3	2	2	2	2	2	2	2	2	2	2	2	2	2	2	2	2	2	3	4	4	4	3
60	1	2	1	2	1	3	3	2	2	2	2	2	2	2	2	2	2	2	2	2	2	2	2	2	2	2	2	4	4	4	4
61	2	2	4	1	4	3	3	2	2	2	2	2	2	2	2	2	2	3	3	3	3	2	2	2	2	2	2	3	4	3	3
62	2	2	1	2	1	3	3	3	2	3	3	3	3	3	3	3	3	2	2	2	2	3	3	3	3	3	4	3	3	4	4
63	1	4	2	2	1	2	2	3	3	3	3	3	3	3	3	3	3	2	1	1	1	2	2	2	2	2	3	3	2	2	2
64	1	2	1	2	1	3	3	3	4	3	3	3	3	3	3	3	3	2	2	2	2	2	3	3	3	3	3	3	3	4	3
45	1	2	1	2	1	2	2	3	2	2	2	2	2	2	2	2	2	2	2	2	2	2	2	2	2	2	3	3	3	2	2
66	2	2	4	1	4	3	3	3	4	3	3	3	3	3	3	3	3	3	3	3	3	3	3	3	3	3	3	3	4	3	3
44	2	2	1	1	4	3	2	2	3	2	2	2	2	2	2	2	2	2	2	2	2	2	2	2	2	2	2	2	3	3	2
68	1	2	3	2	3	2	2	2	2	3	3	3	3	3	3	3	3	2	2	2	2	3	3	3	2	3	3	3	3	3	3
47	2	2	4	1	3	3	2	3	3	3	3	3	3	3	3	3	3	2	3	2	2	3	3	3	3	3	3	3	4	4	3
70	2	2	1	1	4	3	3	3	2	3	3	3	3	3	3	3	2	2	2	2	2	2	2	2	2	2	3	4	3	3	3
36	2	2	4	1	4	3	4	2	3	3	3	3	3	3	3	3	3	3	3	3	3	2	3	2	2	2	3	4	4	4	3
42	1	2	1	2	4	3	3	2	2	3	3	3	2	3	3	3	3	2	2	2	2	2	2	2	2	2	2	4	4	4	4
39	1	3	2	1	2	3	3	2	2	2	2	2	2	2	2	2	2	1	2	2	2	1	2	2	2	2	2	3	4	3	3
46	1	2	1	2	1	3	3	3	2	2	2	2	2	2	2	2	2	2	2	2	2	2	2	2	2	2	4	3	3	4	4
38	2	2	4	1	4	4	4	2	3	2	2	2	2	2	2	2	2	2	2	2	2	3	3	3	3	3	4	4	4	4	4
39	2	2	1	2	1	3	3	3	3	2	2	2	2	2	2	2	2	2	2	2	2	2	2	2	2	2	3	3	3	3	3
40	1	2	1	1	4	4	4	4	4	2	2	2	2	2	2	2	2	2	2	2	2	2	2	2	2	2	4	4	4	4	4
43	1	2	1	2	1	4	3	3	4	2	2	2	2	2	2	2	2	2	2	2	2	2	2	2	2	2	3	3	4	4	4
45	1	3	2	2	1	4	4	4	4	2	2	2	2	2	2	2	2	3	3	3	3	2	3	3	3	3	4	4	4	4	4
43	2	4	2	2	1	1	1	1	1	2	2	2	2	2	2	2	2	2	3	3	3	2	2	2	2	2	3	3	2	2	2
46	2	2	3	1	2	3	3	3	3	2	2	2	2	2	2	2	2	2	2	2	2	2	2	2	2	2	3	3	3	3	3
43	2	2	4	1	4	3	3	2	2	3	3	3	3	3	2	3	3	3	3	3	3	2	3	3	3	3	4	3	3	3	2
46	1	2	1	2	1	3	3	3	3	2	2	2	2	2	2	2	2	2	2	2	2	2	2	2	2	2	3	3	3	3	3
52	2	2	1	1	4	3	3	2	2	2	2	2	2	2	2	2	2	2	2	2	2	3	3	3	3	3	3	3	3	3	3
55	1	3	2	1	1	4	3	2	4	2	2	2	3	2	2	2	2	2	2	2	2	2	2	2	2	2	3	4	3	3	3
49	2	2	4	1	4	4	4	2	3	2	2	2	2	2	2	2	2	2	2	2	2	3	3	3	3	2	4	4	4	4	4
50	2	2	4	1	4	3	3	2	3	3	3	3	3	3	3	3	3	3	3	3	3	2	2	2	2	2	3	3	3	3	3
51	2	2	4	2	1	2	2	1	2	2	2	2	2	2	2	2	2	3	3	3	3	3	3	3	3	3	2	2	2	1	1
52	1	2	1	1	4	3	3	3	2	2	2	2	2	2	2	2	2	2	2	2	2	2	2	2	2	2	3	3	3	3	3
56	2	2	4	2	3	3	3	3	3	2	2	2	2	2	2	2	2	3	3	3	3	3	3	3	3	3	3	3	3	3	3
54	1	2	1	1	4	3	3	3	3	3	3	2	3	2	3	2	2	3	3	3	3	3	3	3	3	3	3	3	3	3	3
53	2	2	1	1	3	3	3	3	3	2	2	2	2	2	2	2	2	3	3	3	3	1	1	1	1	1	3	3	3	3	3
56	2	3	2	1	4	3	3	2	3	2	2	2	2	2	2	2	2	3	3	3	3	1	1	1	1	1	3	3	3	3	3
57	2	2	4	2	1	3	3	3	2	3	3	3	3	3	3	3	3	3	3	2	3	2	2	2	2	2	3	3	3	4	3
59	1	2	1	2	1	2	2	2	2	2	2	2	2	2	2	2	2	2	2	2	2	2	2	2	2	2	3	3	3	3	3
60	2	2	2	2	4	3	3	2	3	3	3	3	3	3	3	3	3	3	3	3	3	2	2	2	2	2	3	3	3	3	3
61	1	2	1	1	3	4	4	3	4	2	2	2	2	2	2	2	2	2	2	2	2	3	3	3	3	3	4	3	4	4	4
26	2	4	3	2	1	4	4	4	4	3	2	3	2	3	2	2	2	2	2	2	2	3	3	3	3	3	4	4	4	4	4
25	1	2	1	1	4	3	3	3	3	2	2	2	2	2	2	2	2	3	3	3	3	2	2	2	2	2	3	3	3	3	3
25	2	2	4	1	1	3	3	1	1	2	2	2	2	2	2	2	2	2	2	2	2	2	2	2	2	2	1	1	1	1	1
43	2	2	1	1	1	3	3	3	3	3	3	2	3	3	2	3	3	3	2	3	2	2	2	2	2	2	1	1	1	1	1
44	2	2	4	1	3	4	4	4	4	2	2	2	2	2	2	2	2	2	2	2	2	2	2	2	2	2	4	4	4	4	4
45	2	4	2	1	1	4	3	2	3	2	2	2	2	2	2	2	2	2	2	2	2	2	2	2	2	2	3	3	3	4	4
46	2	2	4	1	3	3	3	3	3	3	3	3	3	3	3	3	3	3	3	3	3	3	3	3	3	3	3	3	3	3	3
47	1	4	2	2	1	1	1	1	1	2	2	2	2	2	2	2	2	2	2	2	2	2	2	2	2	2	3	3	3	3	3
48	1	2	1	1	1	3	3	2	3	3	3	3	3	3	3	3	3	3	3	3	3	3	3	3	3	3	3	3	3	3	3
49	1	4	2	2	1	3	4	3	3	2	2	2	2	2	2	2	2	3	3	2	2	2	2	2	2	2	4	4	4	4	4
50	1	3	3	1	4	2	3	3	2	2	2	2	2	2	2	2	2	3	3	3	3	3	3	3	3	3	3	3	3	2	3
51	1	2	1	1	4	3	3	2	3	3	3	3	3	3	3	3	3	2	2	2	2	3	3	3	3	3	3	3	3	3	3
30	1	3	2	1	4	2	3	3	3	2	2	2	2	2	2	2	2	3	3	3	3	3	3	3	3	3	3	3	3	3	3
31	2	2	4	1	2	2	3	2	2	2	2	2	2	2	2	2	2	2	2	2	2	2	2	2	2	2	3	3	3	3	3
32	1	2	4	1	2	3	2	2	3	2	2	2	2	2	2	2	2	2	2	2	2	2	2	2	2	2	3	3	3	3	3
33	2	2	1	1	1	2	3	3	3	2	2	2	2	2	2	2	2	2	2	2	2	2	2	2	2	2	4	4	4	4	3
34	2	2	1	1	2	2	2	1	2	3	3	3	3	3	3	3	3	2	2	2	2	2	2	2	2	2	3	2	3	3	3
35	2	2	1	2	2	2	3	2	2	3	3	3	3	3	3	3	3	2	2	2	2	2	2	2	2	2	3	3	3	3	3
36	1	4	2	2	1	2	3	2	2	3	3	3	3	3	3	3	3	2	2	2	2	2	2	2	2	2	3	3	3	3	3
37	2	3	3	1	2	2	3	2	2	2	3	2	3	2	2	2	2	3	3	3	3	2	2	2	2	2	2	3	3	3	3
38	2	2	1	1	3	3	3	2	1	2	2	2	2	2	2	2	2	2	2	2	2	2	2	2	3	2	4	4	4	4	3
39	2	2	3	1	2	2	3	2	2	2	3	2	2	3	3	3	3	3	2	3	2	2	2	2	2	2	4	4	4	4	3
40	2	2	3	2	1	2	2	2	2	2	2	3	2	2	2	2	2	2	3	2	2	2	2	2	2	2	3	4	4	3	3
23	1	2	3	2	2	3	2	2	2	3	3	3	3	3	3	3	3	3	3	3	3	2	2	2	2	2	3	4	4	4	3
24	2	2	4	1	2	2	2	2	2	3	3	3	3	3	3	3	3	2	2	2	2	3	3	3	3	3	3	4	4	3	3
25	2	2	1	2	3	3	2	3	2	3	3	3	3	3	3	3	3	2	2	2	2	3	3	3	3	3	4	4	4	4	3
26	1	2	4	1	3	2	2	1	1	3	3	3	3	3	3	3	3	3	3	3	3	3	3	3	3	3	4	4	3	3	3
27	2	2	4	1	3	2	1	1	2	2	2	2	2	2	2	2	2	2	2	2	2	2	2	2	2	2	2	3	2	3	2
28	1	3	2	2	1	2	2	2	3	2	2	2	2	2	2	2	2	2	2	2	2	3	2	2	2	2	2	3	3	3	4
29	2	3	3	1	3	3	3	3	3	3	3	3	3	3	3	3	3	3	3	3	3	2	2	2	3	3	3	3	3	3	3
30	2	2	4	1	2	2	2	2	3	2	2	2	2	2	2	2	2	2	2	2	2	2	2	2	2	2	3	4	4	4	2
33	2	2	1	1	1	2	3	2	3	3	3	3	3	3	3	3	3	2	2	2	2	3	3	3	3	3	2	3	3	3	2
34	2	2	1	1	2	2	2	2	2	3	2	2	2	3	2	2	2	2	2	2	2	2	2	2	2	2	3	3	3	3	2
